# Supplementary material for: CircSMARCC1 facilitates tumor progression by disrupting the crosstalk between prostate cancer cells and tumor-associated macrophages via miR-1322/CCL20/CCR6 signaling
Source: Mol Cancer. 2022 Sep 1;21:173. doi: 10.1186/s12943-022-01630-9 (PMC9434883; doi:10.1186/s12943-022-01630-9)
Supplement: Supplementary file 1 — Additional file 1. [file 12943_2022_1630_MOESM1_ESM.zip]

Archive with 5 entries (5 files):
- 5.Supplementary_Material.docx
- 6.Supplementary Table S4.xlsx
- Figure. S1.tif
- Figure. S2.tif
- Figure. S3.tif
