# Supplementary material for: CircSMARCC1 facilitates tumor progression by disrupting the crosstalk between prostate cancer cells and tumor-associated macrophages via miR-1322/CCL20/CCR6 signaling
Source: Mol Cancer. 2022 Sep 1;21:173. doi: 10.1186/s12943-022-01630-9 (PMC9434883; doi:10.1186/s12943-022-01630-9)
Supplement: Supplementary file 1 — Additional file 1. [file 12943_2022_1630_MOESM1_ESM.zip › 6.Supplementary Table S4.xlsx]

## Sheet: Sheet1
TargetScan miRNA predictions
CircRNA	CircRNA (Top) - miRNA (Bottom) pairing	Site Type	CircRNA Start	CircRNA End	3' pairing	local AU	position	TA	SPS	context+ score	context+ score percentile
Mirbase ID
hsa_circ_0001296 (5' ... 3')	UUCAAUGGAAAAAACAAAUCCAA	7mer-1a	175	181	0.001	-0.021	-0.036	0.01	0.038	-0.082	92
	||||||
hsa-miR-1290 (3' ... 5')	AGGGACUAGGUUUUUAGGU
hsa_circ_0001296 (5' ... 3')	AAACAAAUCCAAGACUCCAGAAA	7mer-1a	186	192	0.001	-0.033	-0.037	0.02	-0.034	-0.157	92
	||||||
hsa-miR-1299 (3' ... 5')	AGGGAGUGUGUCUUAAGGUCUU
hsa_circ_0001296 (5' ... 3')	AUUAUUCCUAGUUAUGCAUCAUG	7mer-m8	100	106	0.021	-0.067	-0.048	-0.017	0.009	-0.222	97
	|||||||
hsa-miR-1322 (3' ... 5')	GUCGUAGUCGUCGUAGUAG
hsa_circ_0001296 (5' ... 3')	CCAAAGGUGAUCAGAGUCGAUCA	8mer-1a	32	39	0.003	0.014	-0.106	-0.199	-0.028	-0.563	98
	|||||||
hsa-miR-369-5p (3' ... 5')	CGCUUAUAUUGUGCCAGCUAGA
hsa_circ_0001296 (5' ... 3')	GAACGGCGUGCUCUUCCUGAGUU	7mer-m8	151	157	-0.007	-0.041	-0.04	0.003	-0.033	-0.238	97
	|||||||
hsa-miR-510 (3' ... 5')	CACUAACGGUGAGAGGACUCAU
hsa_circ_0001296 (5' ... 3')	UAUACUUGGCAUAUCGAAAUUUU	7mer-m8	209	215	0.021	-0.031	-0.049	0.043	0.12	-0.016	95
	|||||||
hsa-miR-513a-3p (3' ... 5')	GGAAGAGUCUUUCCACUUUAAAU
hsa_circ_0001296 (5' ... 3')	AAAACAAAUCCAAGACUCCAGAA	8mer-1a	185	192	0.003	-0.064	-0.085	0.032	-0.065	-0.426	99
	|||||||
hsa-miR-516b (3' ... 5')	UUUCACGAAGAAUGGAGGUCUA
hsa_circ_0001296 (5' ... 3')	UUGACACGUAUCGUCUAAACCCC	7mer-m8	236	242	0.012	0.027	-0.052	-0.002	0.014	-0.121	92
	|||||||
hsa-miR-629 (3' ... 5')	UCAAGAGGGUUGCAUUUGGGU
hsa_circ_0001296 (5' ... 3')	GGAAAAAACAAAUCCAAGACUCC	7mer-m8	181	187	-0.016	-0.007	-0.045	-0.008	0.013	-0.183	94
	||| |||||||
hsa-miR-924 (3' ... 5')	CGUUCUGUAGUG-UUCUGAGA
